# Supplementary material for: Fabrication of Tri-Directional Poly(2,5-benzimidazole) Membrane Using Direct Casting for Vanadium Redox Flow Battery
Source: Polymers (Basel). 2023 Aug 28;15(17):3577. doi: 10.3390/polym15173577 (PMC10490454; doi:10.3390/polym15173577)
Supplement: Supplementary file 1 [file polymers-15-03577-s001.zip]

Archive with 1 entries (1 files):
- polymers-2558449-supplementary.pdf
